# Supplementary material for: Attenuation of Autism-like Behaviors by an Anthocyanin-Rich Extract from Portuguese Blueberries via Microbiota–Gut–Brain Axis Modulation in a Valproic Acid Mouse Model
Source: Int J Mol Sci. 2022 Aug 17;23(16):9259. doi: 10.3390/ijms23169259 (PMC9409076; doi:10.3390/ijms23169259)
Supplement: Supplementary file 1 [file ijms-23-09259-s001.zip]

Archive with 1 entries (1 files):
- ijms-1857658-supplementary.pdf
